# Supplementary material for: Effect of Fermented Matrix on the Color and Stability of Strawberry and Blueberry Anthocyanins during the Storage of Fruit Yogurts and Soy-Based and Bean-Based Fruit Yogurt Alternatives
Source: Molecules. 2023 Aug 24;28(17):6222. doi: 10.3390/molecules28176222 (PMC10488363; doi:10.3390/molecules28176222)
Supplement: Supplementary file 1 [file molecules-28-06222-s001.zip]

Archive with 1 entries (1 files):
- molecules-2544646-supplementary.pdf
